# Supplementary material for: Increase in Breastfeeding Rates in Baby-Friendly Hospitals in Greece: Comparison with the National Study of 2017
Source: Children (Basel). 2024 Jul 31;11(8):932. doi: 10.3390/children11080932 (PMC11352986; doi:10.3390/children11080932)
Supplement: Supplementary file 1 [file children-11-00932-s001.zip]

Archive with 1 entries (1 files):
- children-3105607-supplementary.pdf
